# Supplementary material for: Recovery from apoptosis in photoreceptor cells: A role for mitophagy
Source: Cell Death Dis. 2026 Jan 30;17(1):167. doi: 10.1038/s41419-026-08436-3 (PMC12877012; doi:10.1038/s41419-026-08436-3)
Supplement: Supplementary file 3 — Dataset 1 [file 41419_2026_8436_MOESM3_ESM.xlsx]

## Sheet: Figure 2
Figure 2D
Cleaved caspase 3 Fold Change		Untreated	Treated	Washed
	Exp. 1	1	2.53161	1.81755
	Exp. 2	1	3.94497	1.08603
	Exp. 3	1	1.86116	1.27101
	Exp. 4	1	1.81843	1.26013
PARP/cPARP Fold Change		Untreated	Treated	Washed
	Exp. 1	1	4.80095	0.441946
	Exp. 2	1	3.06343	1.09104
	Exp. 3	1	2.58024	1.77337
	Exp. 4	1	2.35107	0.67167
Figure 2E
Cleaved caspase 3 Fold Change		Normoxia	Hypoxia	Recovery
	Exp. 1	1	1.5858	0.213031
	Exp. 2	1	2.07277	0.687964
	Exp. 3	1	2.404	0.707633
	Exp. 4	1	2.45282	1.39475
PARP/cPARP Fold Change		Normoxia	Hypoxia	Recovery
	Exp. 1	1	1.78945	0.666047
	Exp. 2	1	2.14586	0.721529
	Exp. 3	1	1.78945	0.666047

## Sheet: Figure 3
Figure 3A
Intracellular ATP STR		Untreated								Treated								Washed
Fold-change	Exp. 1	1.00078	1.03644	1.02155	1.0924	1.0474	1.02617	0.937774	0.837497	0.457043	0.522356	0.488892	0.478506	0.442734	0.514509	0.486007	0.423002	1.28165	1.2303	1.20145	1.18241	1.14802	1.10879	1.14075	1.05028
	Exp. 2	1.00078	1.03644	1.02155	1.0924	1.0474	1.02617	0.937774	0.837497	0.457043	0.522356	0.488892	0.478506	0.442734	0.514509	0.486007	0.423002	1.28165	1.2303	1.20145	1.18241	1.14802	1.10879	1.14075	1.05028
	Exp. 3	0.853446	1.07801	1.07876	1.09553	0.862394	0.91828	1.11359		0.477193	0.484802	0.560513	0.558799	0.582589	0.686109	0.665695		1.04756	1.1547	0.987031	0.882435	0.943505	1.09327	0.847529
Figure 3B		Normoxia	Hypoxia	Recovery
Intracellular ATP HYP	Exp. 1	1.02908	1.13539	2.26671
Fold-change	Exp. 2	0.970917	1.00954	2.34755
	Exp. 3	1.02554	1.02573	1.48085
	Exp. 4	0.974457	1.13605	1.37751
Figure 3C
Mitochondrial ROS (Fold-change) STR		Untreated								Treatment								Washed
	Exp. 1	1.67656	1.25119	0.884216	0.937521	0.860108	0.683319	1.01922	0.687872	3.48249	2.37729	2.7314	2.21255	1.47137	1.26083	1.15154	1.26056	1.09529	0.783366	1.34574	1.31923	1.66209	1.48155	1.60557	1.77191
	Exp. 2	1.01172	0.897829	1.31374	0.819634	0.868081	0.940893	1.12845	1.01965	2.07104	2.64249	1.25651	0.975458	1.11797	1.93477	1.64607	1.71265	0.978858	0.812693	0.913128	0.71594	0.915395	1.22109	1.30156	1.16216
	Exp. 3	0.871257	0.767734	1.14858	0.767734	1.07301	1.00198	1.15991	1.20979	2.69765	2.83215	3.31047	2.84953	2.80419	2.78606	2.22915	2.43771	1.16823	1.14027	1.04506	1.0511	1.2181	0.980826	1.15236	1.04354
	Exp. 4	0.718276	0.774508	0.968697	1.48978	1.54452	0.888472	0.758013	0.857732	2.59944	3.09578	3.19025	3.25998	3.51115	3.12427	3.12202	2.8641	1.03243	0.946954	1.05042	0.949203	0.819494	0.886973	0.841237	0.668791
Figure 3D
Mitochondrial ROS (Fold-change) HYP		Normoxia								Hypoxia								Recovery
	Exp. 1	1.17708	0.760999	1.19461	0.791714	1.09767	1.33965	0.879516	0.758751	2.08147	1.85537	1.82391	2.38983	2.26711	2.5966	2.49336	1.84848	1.28062	0.714101	0.903789	0.603824	0.818684	0.740472	0.940498	0.729234
	Exp. 2	0.910751	0.959432	0.99121	1.05815	1.02772	1.02231	1.03043	1	1.81204	1.21366	1.43475	1.24747	1.92089	1.82759	1.29006	2.63421	0.895876	1.02096	0.951995	0.920892	0.899256	1.15348	0.989858	0.996619
	Exp. 3	0.934515	0.979525	1.23972	0.828259	1.12298	1.0157	0.879024		2.57973	2.99365	3.71484	4.09403	3.7062	2.23794	4.06731		0.708439	0.828671	1.05434	0.663841	0.691792	0.645344	0.873475
Figure 3E
mt9/mt11 by Ndufv1		Untreated	Treatment	Washed
	Exp. 1	1	0.680937	1.20077
	Exp. 2	1	0.831752	1.37652
	Exp. 3	1	0.581627	1.10526
Figure 3F
mt9/mt11 by Ndufv1		Normoxia	Hypoxia	Recovery
	Exp. 1	1	0.673803	3.91129
	Exp. 2	1	0.891031	5.37286
	Exp. 3	1	0.737957	3.46161
Figure 3G		Untreated	Treated	Washed
PARIS	Exp. 1	1	1.99796	0.871852
	Exp. 2	1	1.37906	0.990099
	Exp. 3	1	2.13126	1.09014
	Exp. 4	1	2.07457	1.01637
Figure 3H		Untreated	Treated	Washed
PPARGC1A	Exp. 1	1	1.8799	1.42346
	Exp. 2	1	1.88008	1.40718
	Exp. 3	1	1.89931	0.967612
Figure 3I		Normoxia	Hypoxia	Recovery
PARIS	Exp. 1	1	0.608699	2.83038
	Exp. 2	1	0.792649	3.83404
	Exp. 3	1	0.392322	2.05879
Figure 3J
Sirt1		Normoxia	Hypoxia	Recovery
	Exp. 1	1	0.200638	0.50363
	Exp. 2	1	0.239326	0.717395
	Exp. 3	1	0.178949	0.494561
Figure 3K		Normoxia	Hypoxia	Recovery
HIF1 alpha	Exp. 1	1	1.2696	2.48447
	Exp. 2	1	1.67013	2.27729
	Exp. 3	1	1.29433	2.18943
	Exp. 4	1	1.64981	2.19985

## Sheet: Figure 4
Figure 4A
Opa1		Untreated	Treated	Washed
	Exp. 1	1	0.945055	1.06144
	Exp. 2	1	0.700174	1.11284
	Exp. 3	1	0.301756	0.59774
	Exp. 4	1	1.54649	1.4556
Figure 4B		Normoxia	Hypoxia	Recovery
Opa1	Exp. 1	1	1.10576	2.10405
	Exp. 2	1	1.25464	2.02703
	Exp. 3	1	1.01591	2.24299
Figure 4C		Untreated	Treated	Washed
Drp1	Exp. 1	1	1.24729	2.94672
	Exp. 2	1	0.947529	0.849266
	Exp. 3	1	0.20897	2.42316
	Exp. 4	1	0.679837	2.68431
Figure 4D		Normoxia	Hypoxia	Recovery
Drp1	Exp. 1	1	1.00302	2.13007
	Exp. 2	1	0.652026	1.69525
	Exp. 3	1	0.712985	1.38118
Figure 4E
Mfn1		Untreated	Treated	Washed
	Exp. 1	1	0.523071	0.659205
	Exp. 2	1	0.32108	0.148816
	Exp. 3	1	0.14213	0.360396
Figure 4F		Normoxia	Hypoxia	Recovery
Mfn1	Exp. 1	1	0.467826	0.345591
	Exp. 2	1	1.64696	2.59098
	Exp. 3	1	0.83644	0.750812
	Exp. 4	1	1.92839	1.23626
Figure 4G		Untreated	Treated	Washed
Mfn2	Exp. 1	1	0.436648	0.900864
	Exp. 2	1	0.212183	0.771854
	Exp. 3	1	0.376729	0.816327
Figure 4H		Normoxia	Hypoxia	Recovery
Mfn2	Exp. 1	1	1.18445	0.995432
	Exp. 2	1	0.869246	0.647469
	Exp. 3	1	1.10348	0.830068
	Exp. 4	1	0.702085	0.938511

## Sheet: Figure 5
Figure 5A
PINK1		Untreated	Treated	Washed
	Exp. 1	1	2.95676	2.99217
	Exp. 2	1	1.55417	2.69323
	Exp. 3	1	1.13422	2.38869
	Exp. 4	1	1.3242	3.19689
Figure 5B		Untreated	Treated	Washed
Parkin	Exp. 1	1	1.08168	1.5649
	Exp. 2	1	1.49879	1.60476
	Exp. 3	1	1.04302	2.37486
Figure 5C		Untreated	Treated	Washed
Map1lc3b	Exp. 1	1	1.61839	1.93465
	Exp. 2	1	1.0319	2.2201
	Exp. 3	1	1.12309	1.6058
	Exp. 4	1	1.65745	2.03851
Figure 5D		Untreated	Treated	Washed
Parkin blot fold change	Exp. 1	1	0.927044	2.9768
	Exp. 2	1	1.05308	2.07691
	Exp. 3	1	0.313314	1.05745
	Exp. 4	1	2.04415	3.07921
Figure 5E
Apoptosis MF-094		Untreated								Treated								Washed								200 nM MF-094
	Exp. 1	0.767402	1.08287	0.990628	0.971989	1.01729	1.16982			3.70487	4.1423	3.90032	4.14135	4.44254	3.74195			2.96282	2.92042	2.96656	3.09854	3.32208	3.10525			1.19462	1.23456	1.30522	1.28364	1.73283	1.52833
	Exp. 2	1.22693	0.913633	0.880948	0.944962	0.908721	1.02642	1.1094	0.988992	3.49839	3.02405	3.09416	3.36274	3.72261	3.00203	3.33666	3.13463	3.46503	2.61389	2.48975	2.85876	2.97003	3.04013	2.48654	3.4	2.17968	2.04234	1.64454	2.18493	2.02726	2.18493	2.33294	2.09585
	Exp. 3	0.735942	1.09967	1.13108	1.07238	1.11993	1.03141	0.954027	0.85556	2.59847	2.67623	2.9482	2.80427	2.83701	3.10999	2.93807	2.36974	2.05148	2.53939	2.53324	3.05566	2.50488	2.09644	2.0637	2.65305	0.713526	0.690223	0.566109	0.618161	0.493921	0.56345	0.397416	0.397226
Figure 5F
Apoptosis Mdivi1		Untreated								Treated								Washed								Mdvi-1
	Exp. 1	1.11445	1.03445	1.03138	0.97431	1.09368	0.812678	0.921215	1.01783	9.35609	8.16705	7.57452	7.66626	8.65719	9.98474	8.21653	8.76301	3.56513	4.4504	3.83981	5.11012	5.07129	5.98438	5.88108	5.90997	10.8549	10.7125	12.3041	12.1871	10.4964	10.8133	11.4797	11.7847
	Exp. 2	0.767402	1.08287	0.990628	0.971989	1.01729	1.16982			3.70487	4.1423	3.90032	4.14135	4.44254	3.74195			2.96282	2.92042	2.96656	3.09854	3.32208	3.10525			3.81281	3.39091	3.63039	4.41516	3.63341	3.53585
	Exp. 3	1.22693	0.913632	0.880948	0.944962	0.908721	1.02642	1.1094	0.988992	3.49839	3.02405	3.09416	3.36274	3.72261	3.00203	3.33666	3.13463	3.46503	2.61389	2.48975	2.85876	2.97003	3.04013	2.48654	3.4	2.62405	2.70127	2.75716	3.51346	3.08247	3.2608	3.0613	2.69026
	Exp. 4	1.11445	1.03445	1.03138	0.97431	1.09368	0.812678	0.921215	1.01783	9.35609	8.16705	7.57452	7.66626	8.65719	9.98474	8.21653	8.76301	3.56513	4.4504	3.83981	5.11012	5.07129	5.98438	5.88108	5.90997	10.8549	10.7125	12.3041	12.1871	10.4964	10.8133	11.4797	11.7847
Figure 5G		Normoxia	Hypoxia	Recovery
Pink1	Exp. 1	1	1.65552	2.6727
	Exp. 2	1	1.92493	4.20918
	Exp. 3	1	1.14011	2.36962
Figure 5H		Normoxia	Hypoxia	Recovery
Fundc1	Exp. 1	1	0.360945	1.03825
	Exp. 2	1	0.446726	0.814729
	Exp. 3	1	0.400738	1.03843
Figure 5I		Normoxia	Hypoxia	Recovery
Atg5	Exp. 1	1	0.373941	1.78208
	Exp. 2	1	0.689653	3.79599
	Exp. 3	1	0.644573	2.87315
Figure 5J		Normoxia	Hypoxia	Recovery
Map1lc3b	Exp. 1	1	0.539369	1.74636
	Exp. 2	1	0.565505	5.38907
	Exp. 3	1	0.471892	4.57797
Figure 5K		Normoxia	Hypoxia	Recovery
Parkin blot fold Change	Exp. 1	1	1.67659	3.3851
	Exp. 2	1	0.56578	3.20057
	Exp. 3	1	0.422849	2.58502
	Exp. 4	1	2.24858	4.31252

## Sheet: Figure 6
Figure 6A	Attached	RD	tRD
Tunel Graph	0.00909091	3.86675	0.246943
	0	3.05493	0.242692
	0.0178571	2.41862	0.193709
	0.00925926	1.81852	0.121466
	0	1.63674	0.12683
	0	1.63889	0.0663057
		2.27273	0.0820934
Figure 6D
PARP fold Change		Control d3	RD d3	tRD d3	Control d7	RD d7	tRD d7
	Exp. 1	1	8.73082	4.41725	1	3.73418	1.43798
	Exp. 2	1	7.74505	2.58069	1	4.46102	3.76595
	Exp. 3	1	4.84502	2.91691	1	4.73489	2.33397
Cleaved caspase fold change		Control d3	RD d3	tRD d3	Control d7	RD d7	tRD d7
	Exp. 1	1	2.63335	2.65996	1	5.53154	1.88512
	Exp. 2	1	2.36505	1.85718	1	7.03914	4.87042
	Exp. 3	1	1.9221	0.138294	1	8.82552	3.65045
	Exp. 4	1	0.527266	0.582759	1	9.4421	4.86644
